# Supplementary material for: Mediation Role of Recreational Physical Activity in the Relationship between the Dietary Intake of Live Microbes and the Systemic Immune-Inflammation Index: A Real-World Cross-Sectional Study
Source: Nutrients. 2024 Mar 8;16(6):777. doi: 10.3390/nu16060777 (PMC10974920; doi:10.3390/nu16060777)
Supplement: Supplementary file 1 [file nutrients-16-00777-s001.zip]

Archive with 1 entries (1 files):
- nutrients-2871043-supplementary.pdf
